# Supplementary material for: Outcomes of Kidney Transplantation in Patients with Autosomal Dominant Polycystic Kidney Disease: Our Experience Based on 35-Years Follow-Up
Source: Diagnostics (Basel). 2022 May 8;12(5):1174. doi: 10.3390/diagnostics12051174 (PMC9139921; doi:10.3390/diagnostics12051174)
Supplement: Supplementary file 1 [file diagnostics-12-01174-s001.zip]

Archive with 1 entries (1 files):
- diagnostics-1679824-supplementary.pdf
